# Supplementary material for: The Neo-PLANET phase II trial of neoadjuvant camrelizumab plus concurrent chemoradiotherapy in locally advanced adenocarcinoma of stomach or gastroesophageal junction
Source: Nat Commun. 2022 Nov 10;13:6807. doi: 10.1038/s41467-022-34403-5 (PMC9649722; doi:10.1038/s41467-022-34403-5)
Supplement: Supplementary file 2 — Source Data [file 41467_2022_34403_MOESM2_ESM.xlsx]

## Sheet: Figure 2a
Patient ID	Primary tumor site	Lauren’s classification	PD-L1 CPS (baseline)	TMB (baseline) (mutation/Mb)	Change in tumor size from baseline by pathology (%)	MPR
1	Gastroesophageal junction	Unspecified type	UTA	5.81	-10	No
2	Gastroesophageal junction	Intestinal type	0	3.5	-94	Yes
4	Gastroesophageal junction	Diffuse type	0	1.95	-92	Yes
5	Stomach	Intestinal type	UTA	1.41	-40	No
6	Gastroesophageal junction	Intestinal type	UTA	UTA	-10	No
7	Gastroesophageal junction	Intestinal type	0	3.98	-99	Yes
8	Gastroesophageal junction	Mixed type	0	4.61	-100	No
9	Stomach	Intestinal type	0	1.17	-60	No
10	Gastroesophageal junction	Intestinal type	UTA	8.92	-100	Yes
11	Stomach	Mixed type	0	4.88	-100	Yes
12	Stomach	Intestinal type	0	9.37	-100	Yes
14	Gastroesophageal junction	Diffuse type	UTA	4.01	-10	No
15	Stomach	Mixed type	80	3.89	-20	No
16	Stomach	Mixed type	0	2.54	-40	No
17	Stomach	Mixed type	0	4.25	-80	No
18	Gastroesophageal junction	Unspecified type	UTA	4.07	-30	No
19	Stomach	Diffuse type	0	3.68	-30	No
20	Gastroesophageal junction	Intestinal type	5	1.68	-100	Yes
21	Stomach	Mixed type	40	7.1	-90	No
22	Gastroesophageal junction	Intestinal type	40	3.2	-100	Yes
23	Stomach	Mixed type	0	4.01	-20	No
24	Gastroesophageal junction	Diffuse type	UTA	0.93	-98	Yes
25	Gastroesophageal junction	Intestinal type	0	5.81	-100	Yes
26	Stomach	Intestinal type	UTA	1.53	-90	No
27	Stomach	Intestinal type	<1	4.43	-100	Yes
28	Gastroesophageal junction	Mixed type	60	3.8	-60	No
29	Stomach	Mixed type	30	6.56	-90	No
30	Stomach	Intestinal type	30	4.16	-100	Yes
31	Gastroesophageal junction	Intestinal type	UTA	UTA	-50	No
33	Gastroesophageal junction	Intestinal type	UTA	UTA	-100	Yes
34	Stomach	Intestinal type	2	13.08	-100	Yes
35	Stomach	Diffuse type	40	4.34	-90	No
36	Stomach	Mixed type	UTA	4.58	-100	Yes

## Sheet: Figure 3a
Patient ID	Initiation date	Gastrectomy date	Last follow-up date	Date of progression/recurrence	Date of death
1	Day 0	+111 days	+1255 days	+671 days
2	Day 0	+129 days	+1227 days
3	Day 0		+393 days	+125 days	+393 days
4	Day 0	+120 days	+981 days	+504 days	+981 days
5	Day 0	+118 days	+1028 days	+441 days
6	Day 0	+126 days	+583 days	+360 days	+583 days
7	Day 0	+115 days	+996 days
8	Day 0	+141 days	+998 days
9	Day 0	+127 days	+991 days
10	Day 0	+121 days	+978 days
11	Day 0	+120 days	+977 days
12	Day 0	+124 days	+559 days	+331 days	+559 days
13	Day 0		+598 days	+99 days	+598 days
14	Day 0	+172 days	+713 days	+319 days	+713 days
15	Day 0	+125 days	+842 days
16	Day 0	+122 days	+413 days		+413 days
17	Day 0	+146 days	+821 days
18	Day 0	+122 days	+788 days
19	Day 0	+120 days	+815 days
20	Day 0	+132 days	+814 days
21	Day 0	+153 days	+789 days
22	Day 0	+118 days	+768 days
23	Day 0	+166 days	+759 days
24	Day 0	+121 days	+697 days
25	Day 0	+106 days	+648 days
26	Day 0	+109 days	+600 days
27	Day 0	+141 days	+601 days
28	Day 0	+130 days	+511 days
29	Day 0	+125 days	+554 days
30	Day 0	+226 days	+526 days
31	Day 0	+116 days	+425 days	+341 days
32	Day 0		+487 days
33	Day 0	+143 days	+411 days
34	Day 0	+114 days	+429 days
35	Day 0	+113 days	+338 days	+212 days	+338 days
36	Day 0	+114 days	+425 days

## Sheet: Figure 3b-g
Patient ID	Initiation date	Gastrectomy	pCR	MPR	Last follow-up date	Progression/Recurrence	Date of progression/recurrence	Cause of death	Date of death
1	Day 0	Yes	No	No	+1255 days	Retroperitoneal lymph node metastasis	+671 days
2	Day 0	Yes	No	Yes	+1227 days
3	Day 0	No	UTA	UTA	+393 days	Liver metastases	+125 days	Progressive disease	+393 days
4	Day 0	Yes	No	Yes	+981 days	Peritoneal metastasis	+504 days	Recurrence	+981 days
5	Day 0	Yes	No	No	+1028 days	Peritoneal metastasis	+441 days
6	Day 0	Yes	No	No	+583 days	Liver and lung metastases	+360 days	Recurrence	+583 days
7	Day 0	Yes	No	Yes	+996 days
8	Day 0	Yes	Yes	No	+998 days
9	Day 0	Yes	No	No	+991 days
10	Day 0	Yes	Yes	Yes	+978 days
11	Day 0	Yes	Yes	Yes	+977 days
12	Day 0	Yes	Yes	Yes	+559 days	Peritoneal metastasis	+331 days	Recurrence	+559 days
13	Day 0	No	UTA	UTA	+598 days	Primary tumor progression	+99 days	Progressive disease	+598 days
14	Day 0	Yes	No	No	+713 days	Peritoneal metastasis	+319 days	Recurrence	+713 days
15	Day 0	Yes	No	No	+842 days
16	Day 0	Yes	No	No	+413 days			Accident	+413 days
17	Day 0	Yes	No	No	+821 days
18	Day 0	Yes	No	No	+788 days
19	Day 0	Yes	No	No	+815 days
20	Day 0	Yes	Yes	Yes	+814 days
21	Day 0	Yes	No	No	+789 days
22	Day 0	Yes	Yes	Yes	+768 days
23	Day 0	Yes	No	No	+759 days
24	Day 0	Yes	No	Yes	+697 days
25	Day 0	Yes	Yes	Yes	+648 days
26	Day 0	Yes	No	No	+600 days
27	Day 0	Yes	Yes	Yes	+601 days
28	Day 0	Yes	No	No	+511 days
29	Day 0	Yes	No	No	+554 days
30	Day 0	Yes	Yes	Yes	+526 days
31	Day 0	Yes	No	No	+425 days	Anastomotic recurrence	+341 days
32	Day 0	No	UTA	UTA	+487 days
33	Day 0	Yes	Yes	Yes	+411 days
34	Day 0	Yes	Yes	Yes	+429 days
35	Day 0	Yes	No	No	+338 days	Retroperitoneal lymph node metastasis	+212 days	Recurrence	+338 days
36	Day 0	Yes	Yes	Yes	+425 days

## Sheet: Supplementary Figure 1a-d
Patient ID	Initiation date	Primary tumor site	Gastrectomy	Last follow-up date	Progression/Recurrence	Date of progression/recurrence	Cause of death	Date of death
1	Day 0	Gastroesophageal junction	Yes	+1255 days	Retroperitoneal lymph node metastasis	+671 days
2	Day 0	Gastroesophageal junction	Yes	+1227 days
3	Day 0	Gastroesophageal junction	No	+393 days	Liver metastases	+125 days	Progressive disease	+393 days
4	Day 0	Gastroesophageal junction	Yes	+981 days	Peritoneal metastasis	+504 days	Recurrence	+981 days
5	Day 0	Stomach	Yes	+1028 days	Peritoneal metastasis	+441 days
6	Day 0	Gastroesophageal junction	Yes	+583 days	Liver and lung metastases	+360 days	Recurrence	+583 days
7	Day 0	Gastroesophageal junction	Yes	+996 days
8	Day 0	Gastroesophageal junction	Yes	+998 days
9	Day 0	Stomach	Yes	+991 days
10	Day 0	Gastroesophageal junction	Yes	+978 days
11	Day 0	Stomach	Yes	+977 days
12	Day 0	Stomach	Yes	+559 days	Peritoneal metastasis	+331 days	Recurrence	+559 days
13	Day 0	Gastroesophageal junction	No	+598 days	Primary tumor progression	+99 days	Progressive disease	+598 days
14	Day 0	Gastroesophageal junction	Yes	+713 days	Peritoneal metastasis	+319 days	Recurrence	+713 days
15	Day 0	Stomach	Yes	+842 days
16	Day 0	Stomach	Yes	+413 days			Accident	+413 days
17	Day 0	Stomach	Yes	+821 days
18	Day 0	Gastroesophageal junction	Yes	+788 days
19	Day 0	Stomach	Yes	+815 days
20	Day 0	Gastroesophageal junction	Yes	+814 days
21	Day 0	Stomach	Yes	+789 days
22	Day 0	Gastroesophageal junction	Yes	+768 days
23	Day 0	Stomach	Yes	+759 days
24	Day 0	Gastroesophageal junction	Yes	+697 days
25	Day 0	Gastroesophageal junction	Yes	+648 days
26	Day 0	Stomach	Yes	+600 days
27	Day 0	Stomach	Yes	+601 days
28	Day 0	Gastroesophageal junction	Yes	+511 days
29	Day 0	Stomach	Yes	+554 days
30	Day 0	Stomach	Yes	+526 days
31	Day 0	Gastroesophageal junction	Yes	+425 days	Anastomotic recurrence	+341 days
32	Day 0	Gastroesophageal junction	No	+487 days
33	Day 0	Gastroesophageal junction	Yes	+411 days
34	Day 0	Stomach	Yes	+429 days
35	Day 0	Stomach	Yes	+338 days	Retroperitoneal lymph node metastasis	+212 days	Recurrence	+338 days
36	Day 0	Stomach	Yes	+425 days

## Sheet: Supplementary Figure 2a
Patient ID	B(PD-L1 positive cell density)	S(PD-L1 positive cell density)
NP02	0	40.5146
NP04	0	6.92199
NP07	0	9.02447
NP08	0	2.68941
NP09	0.255929	7.66544
NP11	0	1.86332
NP12	0	1.12313
NP15	0	10.3402
NP16	2.63239	10.8052
NP17	0	70.5798
NP19	0	456.176
NP20	0	6.71372
NP21	0.448441	9.50686
NP22	0.19214	14.3798
NP23	0	37.3942
NP25	0	7.94364
NP27	0	2.44528
NP28	10.2444	54.7349
NP29	0.301604	17.9863
NP30	478.552	12.6001
NP34	0	5.09541
NP35	1.47249	24.7959

## Sheet: Supplementary Figure 2b
Patient ID	B(PD-L1 positive stromal cells density)	S(PD-L1 positive stromal cells density)
NP02	0	43.1006
NP04	0	7.5239
NP07	0	9.11563
NP08	0	2.68941
NP09	0.363757	12.7757
NP11	0	1.86332
NP12	0	1.12313
NP15	0	51.701
NP16	3.449	27.0131
NP17	0	88.2248
NP19	0	1520.59
NP20	0	6.71372
NP21	0.622371	10.5632
NP22	0.257515	14.3798
NP23	0	186.971
NP25	0	7.94364
NP27	0	2.44528
NP28	15.4358	91.2248
NP29	0.378444	19.9847
NP30	675.058	12.6001
NP34	0	5.09541
NP35	2.36217	27.551
